# Supplementary material for: Retrospective Analysis of Surgical Outcomes on Axial Length Elongation in Eyes with Posterior and Combined Persistent Fetal Vasculature
Source: Int J Mol Sci. 2023 Mar 19;24(6):5836. doi: 10.3390/ijms24065836 (PMC10057662; doi:10.3390/ijms24065836)
Supplement: Supplementary file 1 [file ijms-24-05836-s001.zip]

Archive with 1 entries (1 files):
- ijms-2200520-supplementary.pdf
